# Supplementary material for: Hydrogen Peroxide Promotes the Production of Radiation-Derived EVs Containing Mitochondrial Proteins
Source: Antioxidants (Basel). 2022 Oct 27;11(11):2119. doi: 10.3390/antiox11112119 (PMC9686922; doi:10.3390/antiox11112119)
Supplement: Supplementary file 1 [file antioxidants-11-02119-s001.zip]

Archive with 1 entries (1 files):
- antioxidants-1915012-supplementary.pdf
